# Supplementary material for: Abundance and distribution of archaeal acetyl-CoA/propionyl-CoA carboxylase genes indicative for putatively chemoautotrophic Archaea in the tropical Atlantic's interior
Source: FEMS Microbiol Ecol. 2013 Feb 13;84(3):461–73. doi: 10.1111/1574-6941.12073 (PMC3732383; doi:10.1111/1574-6941.12073)
Supplement: Supplementary file 5 [file fem0084-0461-SD5.txt]

Ocean Data View
2.5 x 1005 x 10
0
5 x 100
Ocean Data View
31.6˚W       29.4˚W            27.1˚W             24.7˚W                  22.3˚W              20.3˚W  19˚/18˚W     17˚W          14.5˚W
8 9           10 11        13 14          15 16             18 19    20 21     22 23        24         25   26
7000
6000
5000
4000
3000
2000
1000
2.5 x 100
5 x 100
7.5 x 100
10 x 100
12.5 x 100
15 x 100
0 
prokaryotic DIC fixation
Depth (m)
Station number
longitude
Fig. S1
