# Supplementary material for: Abundance and distribution of archaeal acetyl-CoA/propionyl-CoA carboxylase genes indicative for putatively chemoautotrophic Archaea in the tropical Atlantic's interior
Source: FEMS Microbiol Ecol. 2013 Feb 13;84(3):461–73. doi: 10.1111/1574-6941.12073 (PMC3732383; doi:10.1111/1574-6941.12073)
Supplement: Supplementary file 6 [file fem0084-0461-SD6.txt]

101     102             103          104       105             106
Mean gene abundance mL-1 
0
1000
2000
3000
4000
5000
subsurface
SACW
AAIW
uNADW
mNADW
lNADW
AABW
accA- like
thaumarchaea-like
archaeal amoA-like (1)
archaeal amoA-like (2)
Depth (m)
Fig. S2
