# Supplementary material for: Abundance and distribution of archaeal acetyl-CoA/propionyl-CoA carboxylase genes indicative for putatively chemoautotrophic Archaea in the tropical Atlantic's interior
Source: FEMS Microbiol Ecol. 2013 Feb 13;84(3):461–73. doi: 10.1111/1574-6941.12073 (PMC3732383; doi:10.1111/1574-6941.12073)
Supplement: Supplementary file 7 [file fem0084-0461-SD7.txt]

TableS1. Mean±SD of raw (notnormalized) geneabundances obtained with thedifferentprimers (Table2) and their mean±SD of Ctvalues calculated 
for 103 samples (in triplicatereactions) along adepth profile(Table1). 
amo a
mo
amo
amo
amo a
mo
amo
amo
acc a
cc
acc acc
