# Supplementary material for: Abundance and distribution of archaeal acetyl-CoA/propionyl-CoA carboxylase genes indicative for putatively chemoautotrophic Archaea in the tropical Atlantic's interior
Source: FEMS Microbiol Ecol. 2013 Feb 13;84(3):461–73. doi: 10.1111/1574-6941.12073 (PMC3732383; doi:10.1111/1574-6941.12073)
Supplement: Supplementary file 8 [file fem0084-0461-SD8.txt]

Depth [m] 
 
AverageDNA 
concentration 
(ng/µl) 
 
 
SD 
 
100 21.5 ± 8.10
250 15.0 ± 3.96
750 8.6 ± 2.23
1750 6.9 ± 2.58
2750 8.3 ± 3.57
3750 8.2 ± 3.76
4000-7000 7.3 ± 3.71 
